# Supplementary material for: A needs analysis of ESP courses in colleges of art and design: Consensus and divergence
Source: PLoS One. 2024 Jun 11;19(6):e0305210. doi: 10.1371/journal.pone.0305210 (PMC11166353; doi:10.1371/journal.pone.0305210)
Supplement: S1 Table — (XLS) [file pone.0305210.s002.xls]

## Sheet: Sheet1
Respondent No.序号	1、Please choose your identity.请选择您的身份	2、To enhance professional competence or meet work requirements, it is necessary to read English works, literature, and articles in the field of art and design. 为提升专业能力或工作需要，需要阅读本专业的英文作品、文献和文章。	3、To enhance professional competence or meet work requirements, it is necessary to attend courses and lectures delivered by foreign scholars and experts.为提升专业能力或工作需要，需要听国外学者专家的课程和讲座。	4、In work or study, it is necessary to write down creative thinking, work descriptions, reports, papers, etc. in English.在实际工作或学习中，需要用英语撰写创作思路、作品说明、报告或论文等。	5、It is necessary to engage in oral communication or presentations related to art profession in English, or to present papers in English at academic conferences.需要用英语进行与专业相关的口头交流或陈述，或在学术研讨会上用英语宣读论文等。	6、There is a demand for study tours, further education abroad, or visiting scholars.有游学、留学深造或访学的需求。	7、Students are not accustomed to listening to lectures by foreign experts or teachers, and cannot keep up with the pace and do not know how to take notes.学生不习惯听外国专家或教师的讲座，跟不上，不会笔记。（教师请根据自身观察选择；学生请根据自身经历选择）	8、Students read original textbooks and professional literature at a slow speed.学生阅读原版教材和专业文献速度慢。（教师请根据自身观察选择；学生请根据自身经历选择）	9、Students have difficulties in using English for professional oral communication and participating in academic discussions. 学生用英语做专业口头交流、参加学术讨论有困难。（教师请根据自身观察选择；学生请根据自身经历选择）	10、Students have difficulties in writing work description, literature review, abstract, papers, etc..学生用英语撰写作品介绍、文献综述、论文摘要、小论文等有困难。（教师请根据自身观察选择；学生请根据自身经历选择）	11、Students lack the methods and necessary knowledge to read original textbooks or works.学生缺少阅读艺术原版教材或著作的方法及必要知识储备。（教师请根据自身观察选择；学生请根据自身经历选择）	12、ESP can improve students’ international communication and competitiveness in their professional fields.专门用途英语能提高学生在专业领域内的国际交往和国际竞争能力。	13、ESP can enhance students’ competitiveness in further studies or future employment.专门用途英语能提高学生今后学习上继续深造或工作就业中的竞争力。	14、Teaching ESP is more effective than teaching general English in improving students’ language proficiency and skills.专门用途英语教学比通用英语教学在提高学生英语水平和能力方面更有效。	15、Teaching ESP is more effective than teaching general English in motivating students to learn the language.专门用途英语教学比通用英语教学在调动学生英语学习积极性方面更有效。	16、University students must have a solid foundation in general English, that is, they need to learn general English well before studying ESP.大学生必须有扎实的英语基础，即学好通用英语才能进入专门用途英语学习。	17、As long as university students learn general English well and have a solid foundation, they can meet the requirements of using ESP without studying it specifically.大学生只要学好通用英语，基础打扎实了，不学习专门用途英语也可以胜任专业英语的运用需求。	18、College English is a course for general education, and more courses on English culture, literature, and other general knowledge should be offered.大学英语是一门素质教育课程，应多开设英美文化、英美文学等通识类课程。	19、College English is a practical course, and more ESP courses should be offered.大学英语是一门工具性课程，应多开设专门用途英语类课程。	20、The lack of qualified teachers is one of the main problems in conducting specialized English teaching. 缺少合格的教师是开展专门用途英语教学的主要问题之一。	21、The lack of good specialized English textbooks is one of the main problems in conducting specialized English teaching.缺少好的专门用途英语教材是开展专门用途英语教学的主要问题之一。	22、The inability to change mindset is one of the main problems in conducting specialized English teaching. 观念不能转变是开展专门用途英语教学的主要问题之一。	23、The low English proficiency of students is one of the main problems in conducting specialized English teaching.学生的英语水平低是开展专门用途英语教学的主要问题之一。	Sum总分
1	English teachers 大学英语教师	5	5	5	5	5	2	5	5	5	5	5	5	2	2	5	4	5	5	5	4	1	4	94
2	English teachers 大学英语教师	5	5	4	3	4	4	4	4	4	4	4	4	4	3	4	4	2	2	4	4	4	4	84
3	English teachers大学英语教师	4	4	4	4	3	4	4	4	4	4	3	3	3	3	4	4	3	4	4	4	4	4	82
4	English teachers大学英语教师	5	4	4	5	5	5	5	5	5	5	5	5	5	5	5	2	5	5	4	5	4	2	100
5	English teachers 大学英语教师	5	4	4	3	5	5	5	5	5	5	4	4	4	4	4	2	4	4	4	4	4	4	92
6	English teachers大学英语教师	4	3	4	4	4	4	5	4	4	4	5	5	4	4	4	3	4	4	4	4	2	2	85
7	Art teachers 美术专业教师	4	4	4	4	4	3	4	4	3	3	4	4	4	4	4	3	4	4	4	4	4	4	84
8	English teachers 大学英语教师	5	5	5	5	5	4	5	5	4	5	5	5	5	5	5	5	5	5	5	5	5	5	108
9	Art teachers 美术专业教师	4	4	3	3	5	5	5	5	5	5	5	5	5	5	5	5	5	5	5	5	5	5	104
10	Art teachers 美术专业教师	5	5	5	5	5	5	5	5	5	5	5	5	5	5	5	5	5	5	5	5	5	5	110
11	English teachers大学英语教师	5	4	3	4	5	5	5	5	5	5	5	5	5	5	3	2	5	5	5	5	5	4	100
12	Graduate students 研究生	4	4	4	4	4	4	4	4	4	4	5	5	5	5	4	2	4	4	4	4	4	4	90
13	English teachers大学英语教师	5	5	5	5	5	5	5	5	5	5	5	5	5	5	5	5	5	5	5	5	5	5	110
14	Graduate students 研究生	4	4	4	4	3	4	4	4	4	4	4	4	4	4	4	4	4	4	4	3	4	4	86
15	Graduate students研究生	5	5	5	5	5	5	5	5	5	5	5	3	3	3	5	3	3	5	2	3	4	3	92
16	Art teachers 美术专业教师	4	5	4	4	5	4	5	5	5	5	5	5	5	5	5	5	5	5	5	5	5	5	106
17	English teachers 大学英语教师	5	5	4	4	5	5	5	4	4	5	5	5	5	5	3	2	5	5	5	5	5	5	101
18	Art teachers 美术专业教师	5	4	4	4	4	4	4	4	4	4	4	4	4	4	4	4	5	4	4	4	4	3	89
19	Art teachers 美术专业教师	5	5	3	5	5	5	5	4	5	5	5	5	4	5	3	4	4	4	5	5	5	2	98
20	Graduate students 研究生	5	5	4	4	4	4	5	5	4	4	4	3	4	4	5	4	5	4	4	4	3	4	92
21	English teachers 大学英语教师	5	4	3	3	5	5	5	5	5	5	5	5	5	5	4	1	4	5	4	3	4	2	92
22	Graduate students 研究生	5	4	4	4	4	4	3	4	4	4	5	4	4	4	4	5	4	4	3	4	4	4	89
23	Art teachers 美术专业教师	4	4	3	5	5	5	5	4	5	4	5	4	3	3	4	3	4	3	4	2	3	3	85
24	English teachers 大学英语教师	4	4	4	4	4	4	4	4	4	4	4	4	4	4	4	2	4	4	4	4	4	4	86
25	English teachers 大学英语教师	5	5	5	5	5	5	5	5	5	5	5	5	5	5	5	5	5	5	5	4	3	5	107
26	English teachers 大学英语教师	5	5	5	4	4	4	4	4	4	4	5	5	4	5	4	2	5	4	3	4	4	4	92
27	English teachers 大学英语教师	5	4	5	5	4	5	5	5	5	5	5	5	5	5	4	2	2	5	5	5	5	4	100
28	English teachers 大学英语教师	5	5	5	5	5	3	5	3	5	5	5	5	5	5	5	5	5	5	4	5	5	5	105
29	English teachers 大学英语教师	4	4	4	4	3	4	4	4	4	4	4	4	2	2	3	3	3	3	3	4	4	3	77
30	Art teachers美术专业教师	4	4	4	4	4	4	4	4	4	4	4	4	4	4	4	4	4	4	4	4	4	4	88
31	Graduate students 研究生	4	3	4	3	3	3	4	4	4	4	4	4	4	4	4	3	4	3	3	4	5	2	80
32	Art teachers 美术专业教师	5	4	4	4	4	5	5	5	5	4	4	4	4	4	4	4	4	4	4	4	3	3	91
33	Art teachers 美术专业教师	5	5	4	5	5	5	4	5	5	5	5	5	5	5	5	4	2	4	3	4	4	1	95
34	Art teachers 美术专业教师	5	5	4	5	5	4	4	5	5	5	5	5	3	3	4	4	2	3	4	4	3	5	92
35	Art teachers 美术专业教师	5	5	5	5	5	5	5	5	5	5	5	5	5	5	4	5	5	5	5	5	5	5	109
36	Art teachers 美术专业教师	4	4	3	3	5	3	4	4	4	4	4	5	4	4	4	3	4	4	4	4	4	4	86
37	Graduate students 研究生	5	5	5	5	5	5	5	5	5	5	5	5	5	5	5	5	5	5	5	5	5	5	110
38	Art teachers 美术专业教师	4	4	3	3	4	4	4	4	4	4	4	4	4	4	4	4	4	4	4	4	4	4	86
39	Art teachers 美术专业教师	5	5	5	5	5	5	5	5	5	5	5	5	5	5	3	3	5	5	5	5	3	5	104
40	Art teachers 美术专业教师	5	5	3	4	5	4	4	4	5	5	5	5	5	5	5	3	4	5	5	4	4	2	96
41	Graduate students 研究生	5	5	5	5	5	2	5	4	4	5	4	4	4	4	5	2	5	5	4	3	4	4	93
42	Art teachers 美术专业教师	2	2	2	2	4	4	4	4	5	4	4	4	4	4	3	2	4	4	4	4	3	4	77
43	Art teachers 美术专业教师	5	5	3	5	5	4	5	5	5	5	5	5	3	3	5	1	5	5	4	4	4	5	96
44	Graduate students 研究生	5	5	5	5	5	5	4	4	4	4	4	4	4	4	5	5	5	5	5	5	5	5	102
45	Art teachers 美术专业教师	5	5	5	5	5	5	5	4	4	5	4	4	4	4	4	4	3	3	4	3	4	3	92
46	Graduate students 研究生	5	5	3	5	5	4	5	5	5	5	5	5	5	5	4	2	4	5	5	5	5	4	101
47	Art teachers 美术专业教师	4	4	4	4	5	4	4	5	4	5	5	4	4	4	4	4	4	4	4	4	4	4	92
48	Undergraduate freshmen本科新生	5	5	5	5	5	2	4	4	4	4	5	5	3	3	2	3	5	5	4	3	4	4	89
49	Art teachers 美术专业教师	4	4	3	4	5	3	4	3	3	4	5	3	3	4	3	3	4	4	2	3	4	3	78
50	Art teachers 美术专业教师	5	5	3	4	5	5	5	5	4	5	5	5	5	5	5	3	4	5	4	3	5	4	99
51	Art teachers 美术专业教师	5	5	3	5	5	3	3	4	4	5	5	5	4	4	5	1	5	5	3	3	4	5	91
52	Art teachers 美术专业教师	3	4	3	4	5	5	5	5	5	5	5	5	5	5	5	2	5	5	5	3	3	5	97
53	Graduate students 研究生	5	5	5	4	2	5	5	5	4	4	4	4	4	4	4	5	5	4	4	4	4	5	95
54	Undergraduate freshmen本科新生	4	4	3	3	3	3	3	3	3	3	3	3	3	3	3	3	3	3	3	3	3	3	68
55	Art teachers 美术专业教师	3	4	3	4	3	4	4	4	4	4	4	4	4	5	4	4	4	4	4	4	4	4	86
56	English teachers 大学英语教师	4	4	4	4	5	5	5	5	5	5	5	5	5	5	5	5	5	5	5	5	5	5	106
57	English teachers 大学英语教师	4	4	4	4	5	5	5	5	5	5	5	5	5	5	5	5	5	5	5	5	5	5	106
58	Graduate students 研究生	5	5	5	5	5	3	3	3	4	3	3	3	3	3	5	2	5	5	3	5	4	5	87
59	Graduate students 研究生	5	5	5	5	5	5	5	5	5	4	4	4	4	4	5	5	5	5	5	5	5	5	105
60	Undergraduate freshmen本科新生	4	4	5	4	4	4	4	5	5	4	5	5	5	5	5	5	5	5	5	3	3	2	96
61	Art teachers 美术专业教师	4	5	3	2	4	3	3	4	3	3	5	5	5	4	3	2	4	3	4	4	3	4	80
62	English teachers 大学英语教师	5	5	4	5	5	5	5	5	5	4	5	5	4	4	4	4	4	4	4	4	4	5	99
63	Graduate students 研究生	5	5	5	5	5	5	5	5	5	5	5	5	5	5	5	5	5	5	4	4	4	4	106
64	English teachers 大学英语教师	4	4	4	4	4	3	4	4	4	4	4	4	3	3	4	3	5	4	4	4	3	4	84
65	English teachers 大学英语教师	5	5	5	5	5	5	5	5	4	5	5	5	4	4	5	2	4	4	3	4	4	5	98
66	English teachers 大学英语教师	3	4	3	4	4	4	5	5	2	4	4	4	2	2	4	3	4	3	5	2	2	4	77
67	Undergraduate freshmen本科新生	5	5	3	4	4	3	5	5	3	4	5	5	3	3	5	4	1	4	5	5	2	4	87
68	English teachers 大学英语教师	5	5	5	5	5	4	4	5	5	5	5	5	5	5	4	1	3	4	2	5	5	5	97
69	Graduate students 研究生	4	5	5	5	4	3	5	5	4	4	5	5	5	5	5	5	5	5	2	3	4	4	97
70	English teachers 大学英语教师	4	4	4	4	4	4	4	5	5	5	4	4	4	4	4	3	4	3	2	3	3	4	85
71	English teachers 大学英语教师	5	4	5	5	4	5	5	5	5	5	5	5	3	5	5	2	5	5	4	5	5	5	102
72	English teachers 大学英语教师	5	5	4	4	4	4	4	4	4	4	4	4	4	4	4	2	4	4	4	4	4	4	88
73	Undergraduate freshmen本科新生	4	4	4	4	4	4	4	4	4	4	4	4	4	4	4	4	4	4	4	4	4	4	88
74	Undergraduate freshmen本科新生	5	4	3	3	3	3	4	4	5	4	4	4	4	4	3	3	4	3	4	4	4	4	83
75	Undergraduate freshmen本科新生	5	5	5	5	4	4	4	4	3	3	4	5	5	5	4	3	5	5	3	3	4	4	92
76	Undergraduate freshmen本科新生	4	4	4	4	3	4	5	5	4	4	4	4	4	4	4	3	4	4	4	3	3	3	85
77	Undergraduate freshmen本科新生	4	4	3	3	3	5	5	5	5	5	4	4	2	3	4	4	4	4	4	4	4	4	87
78	Undergraduate freshmen本科新生	5	5	5	5	5	5	5	5	5	5	5	5	5	5	3	2	5	3	5	2	5	1	96
79	Undergraduate freshmen本科新生	5	4	4	4	5	5	4	5	4	4	4	4	4	4	5	4	4	4	4	4	4	5	94
80	Undergraduate freshmen本科新生	4	4	4	4	4	4	4	4	4	4	4	4	4	4	4	4	4	4	4	4	4	4	88
81	Undergraduate freshmen本科新生	1	1	1	1	4	4	4	4	4	4	4	4	4	4	4	4	4	4	4	4	4	4	76
82	Undergraduate freshmen本科新生	4	4	3	3	3	4	4	4	4	4	4	4	4	4	4	4	4	4	4	4	4	4	85
83	Undergraduate freshmen本科新生	4	4	3	3	2	5	3	4	4	3	4	4	3	3	4	3	4	3	4	2	3	4	76
84	Undergraduate freshmen本科新生	4	4	4	4	4	3	3	3	3	3	4	4	4	4	4	4	4	4	4	3	3	3	80
85	Undergraduate freshmen本科新生	4	4	3	3	2	3	3	3	3	4	4	4	3	3	3	4	3	4	4	4	4	4	76
86	Undergraduate freshmen本科新生	5	5	5	5	3	4	3	4	4	4	4	4	4	4	4	4	4	4	4	4	4	4	90
87	Undergraduate freshmen本科新生	5	5	5	4	5	4	4	4	3	3	5	5	5	5	5	3	4	4	3	3	4	3	91
88	Undergraduate freshmen本科新生	4	4	4	4	3	4	4	4	4	4	3	4	4	4	4	3	4	4	3	4	4	4	84
89	Undergraduate freshmen本科新生	4	4	3	4	3	4	3	2	3	3	3	3	3	4	4	3	4	4	3	3	3	3	73
90	Graduate students 研究生	5	5	5	5	5	5	5	5	5	5	5	5	5	5	5	5	5	5	5	5	5	5	110
91	Graduate students 研究生	5	5	5	5	5	4	5	5	5	5	5	5	5	5	5	5	5	5	5	5	5	5	109
92	Graduate students 研究生	5	5	5	5	5	5	5	5	5	5	5	5	5	5	5	5	5	5	5	5	5	5	110
93	Graduate students 研究生	5	5	5	5	5	5	5	5	5	5	5	5	5	5	5	5	5	4	4	5	5	4	107
94	Graduate students 研究生	5	5	1	5	1	5	5	5	5	5	5	5	5	5	5	5	1	5	5	5	5	5	98
95	Graduate students 研究生	5	5	5	5	5	5	5	5	5	5	5	5	5	5	5	5	5	5	5	5	5	5	110
96	Graduate students 研究生	4	4	4	4	3	5	5	5	5	5	5	5	3	3	5	5	5	5	5	5	5	3	98
97	Graduate students 研究生	5	5	5	5	5	5	5	5	5	5	5	5	5	5	5	5	5	5	5	5	5	5	110
98	Graduate students 研究生	5	5	5	5	5	5	5	5	5	5	5	5	5	5	5	5	4	5	5	5	5	5	109
99	Graduate students 研究生	5	5	5	4	3	5	5	5	5	5	5	5	5	5	5	5	5	5	5	5	5	5	107
100	Undergraduate freshmen本科新生	5	5	5	5	3	4	5	5	5	5	5	5	5	5	5	5	5	5	5	5	5	5	107
101	Graduate students 研究生	4	4	4	4	3	4	4	4	4	4	4	4	4	4	4	4	4	4	4	4	4	4	87
102	Graduate students 研究生	5	5	5	5	5	5	5	5	5	5	5	5	5	5	5	5	5	5	5	5	5	5	110
103	Graduate students 研究生	5	5	5	5	3	5	5	5	5	5	5	5	5	5	5	5	5	5	3	5	5	5	106
104	Graduate students 研究生	5	5	5	5	3	4	5	5	5	5	4	3	5	5	4	3	3	3	4	4	4	3	92
105	Graduate students 研究生	3	3	3	3	2	4	4	4	4	4	4	4	4	4	4	4	4	4	4	4	4	4	82
106	Graduate students 研究生	4	3	3	3	4	4	4	4	4	4	4	4	4	4	5	4	4	3	4	4	4	4	85
107	Graduate students 研究生	5	4	5	3	2	4	4	4	4	4	4	4	4	4	4	4	4	5	5	5	5	5	92
108	Graduate students 研究生	5	5	5	5	3	4	5	5	5	5	5	5	5	5	4	3	4	4	3	3	4	4	96
109	Graduate students 研究生	5	4	3	3	4	4	4	4	4	4	4	4	4	4	4	4	4	4	4	4	4	3	86
110	Graduate students 研究生	5	5	4	4	5	4	4	4	4	4	5	5	5	5	5	2	5	5	4	5	5	4	98
111	Graduate students 研究生	5	5	5	5	4	3	4	4	5	5	5	5	4	4	4	2	5	5	3	5	5	5	97
112	Graduate students 研究生	5	5	5	5	3	4	5	5	5	5	5	5	5	5	5	3	5	5	3	4	4	4	100
113	Graduate students 研究生	4	4	3	3	3	3	3	3	3	3	4	4	4	4	4	4	4	4	3	3	3	3	76
114	Graduate students 研究生	4	3	4	4	3	4	4	4	4	4	4	4	3	4	3	3	4	4	5	4	4	3	83
115	Graduate students 研究生	4	4	3	3	4	3	4	4	4	4	4	4	4	4	4	4	4	4	4	4	4	4	85
116	Graduate students 研究生	4	4	3	3	4	5	5	4	4	5	3	3	3	4	4	3	4	4	5	4	4	4	86
117	Graduate students 研究生	4	4	3	3	3	3	4	4	4	4	4	4	4	4	4	5	4	4	3	3	4	4	83
118	Graduate students 研究生	5	5	3	3	4	5	5	5	5	5	5	5	5	2	5	2	5	5	4	4	5	4	96
119	Graduate students 研究生	5	4	4	4	3	4	4	2	4	4	4	4	4	4	3	4	4	4	4	4	4	4	85
120	Graduate students 研究生	3	3	3	3	3	5	5	5	5	5	5	5	5	5	5	5	3	3	3	3	3	3	88
121	Graduate students 研究生	4	4	4	4	4	4	4	3	4	4	4	4	4	4	4	4	4	4	4	4	4	4	87
122	Graduate students 研究生	5	5	5	5	3	4	3	3	3	3	2	2	2	3	4	3	5	5	5	4	5	5	84
123	Graduate students 研究生	3	4	3	3	2	3	3	5	5	5	5	3	5	4	5	2	5	5	5	5	5	5	90
124	Graduate students 研究生	4	4	5	5	5	2	3	3	3	3	5	5	5	5	5	5	5	5	3	3	4	3	90
125	Graduate students 研究生	4	3	4	3	4	3	5	3	5	5	4	4	4	4	4	3	2	2	3	3	2	2	76
126	Graduate students 研究生	4	4	4	4	3	4	4	4	4	4	4	4	4	4	4	4	4	4	2	3	4	4	84
127	Graduate students 研究生	5	4	4	4	3	3	4	4	4	4	4	4	4	4	4	4	4	4	3	3	3	3	83
128	Graduate students 研究生	5	3	3	3	3	4	4	4	4	4	4	4	4	4	4	4	5	3	3	5	5	5	87
129	Graduate students 研究生	3	3	4	4	3	4	4	3	4	4	4	3	4	4	4	4	4	3	4	3	4	4	81
130	Graduate students 研究生	5	4	3	3	3	5	5	5	5	5	5	5	3	3	5	2	4	5	4	5	3	5	92
131	Graduate students 研究生	4	4	3	3	3	3	3	3	3	4	3	3	3	4	4	2	4	4	3	3	3	3	72
132	Graduate students 研究生	5	5	5	5	4	5	5	5	5	4	4	4	4	4	4	4	4	4	4	4	4	4	96
133	Graduate students 研究生	4	3	2	2	3	4	4	4	4	4	4	5	5	4	4	3	5	4	4	4	4	4	84
134	Graduate students 研究生	4	4	3	3	4	4	4	4	4	5	5	5	3	3	3	3	5	4	4	4	3	3	84
135	Graduate students 研究生	4	4	4	4	4	4	4	4	4	4	4	4	4	4	3	2	4	2	4	4	4	4	83
136	Graduate students 研究生	4	4	3	4	4	3	4	3	4	3	4	4	3	3	3	3	4	4	4	4	3	3	78
137	Graduate students 研究生	3	5	3	5	2	5	5	4	5	5	4	4	3	3	4	2	5	3	3	5	4	2	84
138	Graduate students 研究生	4	4	2	1	4	4	4	4	4	4	4	4	4	4	4	4	4	4	4	3	3	4	81
139	Graduate students 研究生	3	3	3	3	3	3	4	4	4	4	4	4	4	4	4	4	4	4	4	4	4	4	82
140	Graduate students 研究生	5	5	5	5	5	4	3	4	5	4	5	5	4	3	5	5	5	5	5	4	4	4	99
141	Graduate students 研究生	4	4	4	4	3	3	4	4	4	4	4	4	4	4	5	2	5	4	4	4	3	4	85
142	Graduate students 研究生	3	3	2	2	2	2	2	2	2	2	2	2	2	2	4	2	2	3	4	4	4	2	55
143	Graduate students 研究生	4	5	2	2	4	5	5	5	5	5	5	5	5	5	1	2	3	5	5	5	5	5	93
144	Graduate students 研究生	5	4	3	4	4	4	5	5	5	4	5	5	5	5	4	4	5	4	3	4	4	4	95
145	Graduate students 研究生	5	5	3	3	4	5	5	5	5	4	5	5	4	4	3	2	3	4	4	4	4	3	89
146	Graduate students 研究生	5	4	3	3	2	5	4	5	5	5	4	5	4	4	4	4	4	4	4	3	3	3	87
147	Graduate students 研究生	4	3	4	3	4	5	5	5	5	5	4	4	4	4	4	4	4	4	4	3	3	5	90
148	Graduate students 研究生	3	3	3	3	1	3	3	3	3	3	1	5	3	3	3	4	1	1	3	3	3	4	62
149	Graduate students 研究生	4	3	2	3	2	4	5	4	4	4	4	4	3	3	4	2	3	3	3	3	3	3	73
150	Graduate students 研究生	4	4	4	4	3	4	4	4	5	5	5	5	4	5	3	3	4	5	5	4	4	4	92
151	Graduate students 研究生	4	3	3	2	3	5	5	4	4	4	4	4	3	4	3	4	3	4	4	4	4	3	81
152	Graduate students 研究生	5	5	4	4	4	4	4	4	3	4	3	3	3	2	3	5	4	4	4	4	4	3	83
153	Graduate students 研究生	5	5	5	5	4	5	5	5	5	5	5	5	5	5	4	4	5	4	4	4	5	4	103
154	Graduate students 研究生	5	3	3	3	4	3	4	4	4	4	5	3	4	4	4	4	4	4	4	4	4	5	86
155	Graduate students 研究生	5	5	4	3	5	5	5	4	4	5	3	4	5	5	5	4	5	5	5	5	5	5	101
156	Graduate students 研究生	5	5	5	5	3	4	5	5	5	5	4	4	5	4	4	3	4	5	4	4	4	5	97
157	Graduate students 研究生	4	3	3	2	4	5	5	5	5	5	4	5	5	4	4	2	4	4	4	4	4	5	90
158	Graduate students 研究生	3	5	3	3	3	4	5	5	5	5	3	3	3	3	3	3	4	4	4	3	3	4	81
159	Graduate students 研究生	4	5	3	3	3	4	4	4	5	4	4	4	4	5	4	3	3	2	3	3	3	3	80
160	Graduate students 研究生	5	3	5	3	4	5	5	5	5	5	5	5	5	5	5	2	5	5	3	5	5	4	99
161	Graduate students 研究生	4	5	3	3	5	4	4	4	5	5	4	4	4	4	4	4	3	3	3	3	3	3	84
162	Graduate students 研究生	5	5	3	3	3	4	4	5	5	5	4	4	4	4	5	5	5	5	4	4	4	4	94
163	Graduate students 研究生	5	4	3	3	3	3	4	4	4	4	4	4	4	3	4	2	4	4	3	3	3	4	79
164	Graduate students 研究生	4	3	3	5	3	3	5	5	5	4	5	5	4	5	4	3	2	3	2	2	5	2	82
165	Graduate students 研究生	5	5	4	4	5	4	5	4	4	5	5	5	3	4	4	3	4	5	3	3	4	4	92
166	Graduate students 研究生	4	4	3	4	3	4	5	4	4	4	4	4	3	3	4	3	3	4	4	4	4	5	84
167	Graduate students 研究生	5	5	5	5	4	2	4	4	4	5	5	5	5	5	5	2	5	5	5	4	4	4	97
168	Graduate students 研究生	4	4	2	4	4	4	4	4	4	4	4	4	4	3	4	3	4	4	4	4	4	4	84
169	Graduate students 研究生	4	4	4	3	4	4	4	4	4	4	4	4	4	4	3	3	4	4	3	3	4	4	83
170	Graduate students 研究生	4	3	3	3	2	5	5	5	5	4	4	4	4	4	5	3	4	4	3	4	3	4	85
171	Graduate students 研究生	3	3	3	3	3	3	3	3	3	3	3	3	3	3	3	3	3	3	3	3	3	3	66
172	Graduate students 研究生	5	4	4	4	4	5	5	5	4	4	4	5	5	5	5	3	4	4	4	4	4	4	95
173	Graduate students 研究生	5	5	4	4	3	3	5	5	5	4	3	4	4	4	3	2	4	4	4	4	3	4	86
174	Graduate students 研究生	4	4	3	3	3	5	5	5	5	2	4	4	5	5	2	2	4	4	4	5	4	4	86
175	Graduate students 研究生	2	3	3	3	3	4	4	4	4	4	3	3	4	4	3	2	4	3	3	3	3	4	73
176	Graduate students 研究生	4	4	4	3	3	4	5	5	5	4	4	4	4	3	4	4	3	3	3	3	3	4	83
177	Graduate students 研究生	5	5	2	2	4	4	2	4	4	4	5	4	5	5	2	3	5	5	5	5	5	5	90
178	Graduate students 研究生	5	4	4	4	3	3	4	5	4	5	4	4	3	2	2	2	2	4	2	4	4	2	76
179	Graduate students 研究生	5	4	5	4	3	3	4	4	4	4	4	4	4	4	4	2	4	4	3	4	4	4	85
180	Graduate students 研究生	5	5	3	3	3	3	4	4	3	3	5	5	5	5	5	3	5	4	3	3	4	5	88
181	Graduate students 研究生	5	5	5	5	5	5	5	5	5	5	5	5	5	5	5	5	5	5	5	5	5	5	110
182	Graduate students 研究生	4	4	4	4	4	4	4	4	4	4	4	4	4	5	4	4	3	5	4	2	2	4	85
183	Graduate students 研究生	3	4	4	3	3	3	4	4	4	4	4	4	3	2	4	2	4	4	3	3	3	4	76
184	Graduate students 研究生	5	5	5	5	3	5	5	5	5	5	5	5	5	5	5	5	5	5	5	5	5	5	108
185	Graduate students 研究生	5	5	5	5	5	5	5	5	5	5	5	5	5	5	5	5	5	5	5	5	5	5	110
186	Graduate students 研究生	4	4	4	3	3	3	4	4	4	4	4	3	3	4	3	3	4	4	4	4	4	4	81
187	Graduate students 研究生	5	5	5	5	5	5	5	5	5	5	5	5	5	5	5	5	5	5	3	5	5	3	106
188	Graduate students 研究生	4	4	4	4	4	4	4	4	5	4	4	4	4	4	3	3	4	4	4	4	4	4	87
189	Graduate students 研究生	5	5	5	5	3	4	5	5	5	5	5	5	5	5	5	5	5	5	3	3	3	3	99
190	Graduate students 研究生	5	5	5	5	3	5	3	3	4	5	5	5	5	5	5	2	5	5	4	4	4	5	97
191	Graduate students 研究生	5	5	5	5	5	5	5	5	5	5	5	5	5	5	5	5	5	5	5	5	5	5	110
192	Graduate students 研究生	5	5	4	4	3	5	5	5	5	4	4	5	5	5	4	4	4	4	3	4	4	4	95
193	Graduate students 研究生	5	5	5	5	5	5	5	5	5	5	5	5	5	5	5	5	5	5	5	5	5	5	110
194	Graduate students 研究生	5	5	5	5	5	4	4	4	4	4	4	4	4	4	4	3	4	4	3	4	3	4	90
195	Graduate students 研究生	5	5	3	3	3	2	4	4	3	4	4	4	3	3	4	4	4	4	3	3	4	5	81
196	Graduate students 研究生	4	2	2	2	1	4	4	4	4	2	4	4	4	4	4	2	4	3	4	4	4	4	74
197	Undergraduate freshmen本科新生	5	5	5	5	3	1	5	5	5	5	5	5	5	5	5	1	5	5	5	5	5	1	96
198	Undergraduate freshmen本科新生	4	4	4	4	4	3	4	4	4	4	4	4	2	3	4	4	4	4	4	4	4	4	84
199	Undergraduate freshmen本科新生	5	5	3	4	4	4	4	5	5	4	4	3	3	4	4	4	4	2	2	2	3	3	81
200	Undergraduate freshmen本科新生	4	4	4	4	4	3	4	4	4	4	3	4	4	4	4	4	4	4	3	4	4	4	85
201	Undergraduate freshmen本科新生	5	5	5	5	5	3	3	5	5	5	5	5	5	5	5	3	5	5	5	5	5	5	104
202	Undergraduate freshmen本科新生	3	5	4	4	5	4	4	3	4	4	4	3	3	4	4	3	4	4	3	2	3	3	80
203	Undergraduate freshmen本科新生	5	5	5	3	3	5	5	5	5	5	4	5	5	5	4	5	4	1	5	5	4	4	97
204	Undergraduate freshmen本科新生	3	4	2	2	2	4	4	4	4	4	3	4	3	2	2	3	2	3	3	4	4	4	70
205	Undergraduate freshmen本科新生	4	4	3	5	4	4	4	3	3	5	5	2	3	4	4	4	5	4	2	2	3	2	79
206	Undergraduate freshmen本科新生	5	5	5	5	5	5	5	5	5	5	5	5	5	5	4	5	5	5	5	5	5	5	109
207	Undergraduate freshmen本科新生	4	4	3	4	4	3	4	3	4	4	4	4	4	3	4	2	4	4	3	4	4	4	81
208	Undergraduate freshmen本科新生	5	5	3	3	5	3	3	5	5	5	3	5	4	5	3	2	5	4	4	2	2	3	84
209	Undergraduate freshmen本科新生	5	5	5	5	3	4	5	5	5	5	5	5	5	5	5	5	5	5	4	4	5	4	104
210	Undergraduate freshmen本科新生	5	5	5	5	4	5	3	3	4	3	4	4	4	3	3	3	5	5	4	2	4	4	87
211	Undergraduate freshmen本科新生	5	5	3	4	5	3	4	4	4	5	5	4	3	3	5	4	4	4	5	3	4	4	90
212	Undergraduate freshmen本科新生	4	4	4	4	4	4	4	4	4	4	4	4	4	4	4	3	4	4	4	4	4	4	87
213	Undergraduate freshmen本科新生	4	5	4	4	3	3	4	4	4	4	4	4	4	4	4	3	4	4	3	3	3	3	82
214	Undergraduate freshmen本科新生	4	4	4	3	4	4	4	4	4	5	4	5	3	3	3	4	4	4	2	4	4	4	84
215	Undergraduate freshmen本科新生	5	4	3	4	5	3	5	4	4	5	4	4	2	2	5	3	4	4	4	4	3	3	84
216	Undergraduate freshmen本科新生	4	3	3	4	1	3	5	4	5	5	4	3	3	3	4	3	3	3	2	4	5	5	79
217	Undergraduate freshmen本科新生	5	4	4	4	4	4	4	4	4	4	4	4	4	3	4	4	4	4	4	4	4	4	88
218	Undergraduate freshmen本科新生	5	5	5	5	5	5	5	5	5	5	5	5	5	5	5	4	4	5	4	4	5	4	105
219	Undergraduate freshmen本科新生	4	5	4	5	4	4	5	5	5	5	5	5	5	3	4	3	4	4	3	5	4	4	95
220	Undergraduate freshmen本科新生	5	5	5	5	3	3	5	3	4	4	3	5	4	3	3	4	5	3	3	4	4	4	87
221	Graduate students 研究生	5	5	5	5	5	5	5	5	5	5	5	5	5	5	5	5	5	5	5	5	5	5	110
222	Graduate students 研究生	5	5	5	5	5	5	5	5	5	5	5	5	5	5	5	5	5	5	5	5	5	5	110
223	Graduate students 研究生	5	5	5	5	5	5	5	5	5	5	5	5	5	5	5	5	5	5	5	5	5	5	110
224	Graduate students 研究生	4	4	4	4	4	4	4	4	4	4	4	4	5	5	5	5	5	5	5	5	5	5	98
225	Graduate students 研究生	5	5	5	5	5	5	5	5	5	5	5	5	5	5	5	5	5	5	5	5	5	5	110
226	Graduate students 研究生	5	5	5	5	5	5	5	5	5	3	5	5	5	5	5	5	5	5	5	5	5	5	108
227	Graduate students 研究生	5	5	5	5	5	5	5	5	5	5	5	5	5	5	5	5	5	5	5	5	5	5	110
228	Graduate students 研究生	5	5	5	5	5	5	4	4	5	5	5	4	4	4	4	5	5	5	5	5	4	4	102
229	Graduate students 研究生	5	4	4	4	4	4	4	4	4	4	4	4	4	4	4	4	4	4	4	4	4	4	89
230	Graduate students 研究生	4	4	4	4	2	2	2	4	4	4	2	2	4	4	2	3	3	3	3	4	4	3	71
231	Graduate students 研究生	5	5	3	3	5	3	4	4	4	4	4	5	5	5	5	2	5	5	4	4	4	4	92
232	Graduate students 研究生	5	5	5	5	4	4	4	4	4	4	5	5	5	5	5	3	5	4	3	3	3	5	95
233	Graduate students 研究生	5	5	4	4	4	5	5	5	5	5	5	5	5	5	5	5	5	5	5	5	5	5	107
234	Graduate students 研究生	5	5	5	5	1	5	5	5	5	5	5	5	5	5	5	5	5	5	5	4	5	5	105
235	Graduate students 研究生	5	5	3	4	5	4	5	5	5	5	5	5	5	5	5	5	4	5	5	4	3	5	102
236	Graduate students 研究生	5	3	3	3	4	3	4	4	4	4	4	4	4	4	4	4	4	4	4	4	4	4	85
237	Graduate students 研究生	5	4	4	5	5	4	4	4	5	5	5	5	4	5	5	3	4	4	4	4	4	4	96
238	Undergraduate freshmen本科新生	5	4	4	5	4	4	2	3	3	4	5	5	5	5	4	5	4	4	4	4	4	5	92
239	Graduate students 研究生	3	3	4	4	3	3	3	3	4	4	4	3	4	4	4	3	4	4	4	4	4	4	80
240	Graduate students 研究生	5	5	5	5	5	3	5	5	5	5	5	5	5	5	5	2	5	5	5	5	5	5	105
241	Graduate students 研究生	5	5	5	5	5	5	5	5	5	3	5	5	5	5	5	5	5	5	5	5	5	5	108
242	Graduate students 研究生	4	4	3	4	3	3	3	2	4	4	5	3	3	3	4	4	3	2	2	2	3	4	72
243	Graduate students 研究生	4	3	3	3	3	3	3	3	3	3	3	3	3	4	3	3	4	3	3	4	3	4	71
244	Graduate students 研究生	5	4	4	4	5	5	5	5	5	5	5	5	4	4	5	3	5	5	5	5	4	5	102
245	Graduate students 研究生	5	5	5	5	5	4	4	4	4	4	5	5	5	5	5	1	5	5	3	4	5	4	97
246	Graduate students 研究生	4	4	5	5	4	4	4	4	4	5	4	5	4	4	4	4	4	4	4	5	4	5	94
247	Graduate students 研究生	4	4	4	4	4	4	4	4	4	4	5	4	4	4	4	3	4	4	4	4	4	4	88
248	Graduate students 研究生	4	4	3	3	4	3	3	3	3	4	3	4	4	4	3	3	3	3	3	3	3	3	73
249	Graduate students 研究生	5	4	4	5	3	5	5	4	5	5	5	4	5	4	4	5	5	5	4	4	4	4	98
250	Graduate students 研究生	5	5	5	5	5	5	5	5	5	5	5	5	5	5	5	5	5	5	3	5	5	5	108
251	Graduate students 研究生	5	5	5	5	3	5	4	4	4	3	4	5	5	5	5	5	5	5	4	4	4	4	98
252	Graduate students 研究生	4	3	1	2	2	5	5	5	5	5	5	5	5	5	5	5	5	5	5	5	5	5	97
253	Graduate students 研究生	5	5	5	3	5	5	5	5	3	5	3	3	3	3	3	3	5	3	5	5	5	5	92
254	Graduate students 研究生	4	4	3	4	5	4	5	4	5	5	4	4	5	4	4	4	5	4	5	4	4	5	95
255	Graduate students 研究生	5	5	5	4	5	5	5	5	5	5	5	5	5	5	5	2	5	5	3	3	5	5	102
256	Graduate students 研究生	5	4	5	5	5	5	5	5	5	5	5	5	5	5	5	3	5	3	4	5	5	5	104
257	Graduate students 研究生	4	4	4	4	3	4	4	4	4	4	4	4	4	4	4	3	4	4	3	3	3	3	82
258	Graduate students 研究生	4	3	4	4	2	5	5	5	5	5	5	5	2	3	4	1	4	3	3	5	4	4	85
259	Graduate students 研究生	5	5	5	5	5	3	5	5	5	5	5	5	5	5	5	5	5	5	5	5	5	5	108
260	Graduate students 研究生	5	5	5	4	4	5	5	4	4	4	5	5	4	4	3	3	5	5	3	3	4	4	93
261	Graduate students 研究生	4	4	3	3	4	5	5	5	5	5	5	5	5	5	5	3	4	4	5	5	5	5	99
262	Graduate students 研究生	5	5	5	5	5	5	5	5	5	5	5	5	5	5	4	4	4	4	4	4	4	4	102
263	Graduate students 研究生	4	4	4	4	4	4	4	4	4	4	4	4	4	4	4	4	4	4	4	4	4	4	88
264	Graduate students 研究生	5	5	4	4	5	3	4	4	4	3	5	5	5	5	3	3	4	4	3	4	4	4	90
265	Graduate students 研究生	5	5	4	3	4	4	5	4	5	4	4	5	3	4	3	3	4	5	5	4	4	2	89
266	Graduate students 研究生	4	5	4	5	5	4	4	5	4	4	4	5	5	5	5	5	5	5	5	5	4	4	101
267	Graduate students 研究生	4	5	4	5	5	4	4	4	4	5	5	5	5	5	5	5	5	5	4	5	4	5	102
268	Graduate students 研究生	4	4	3	3	4	5	4	5	5	4	4	4	4	4	4	2	4	4	4	4	4	3	86
269	Graduate students 研究生	5	5	5	5	5	5	5	5	5	5	5	5	5	5	5	2	3	4	4	3	3	3	97
270	Graduate students 研究生	5	5	5	5	5	5	5	5	5	5	5	5	5	5	2	2	5	5	3	5	5	5	102
271	Graduate students 研究生	5	5	5	5	4	5	5	5	5	5	5	5	5	5	5	3	5	5	4	4	5	5	105
272	Graduate students 研究生	4	4	4	3	4	3	4	4	4	4	4	4	3	3	4	2	4	4	4	4	4	4	82
273	Graduate students 研究生	5	5	4	4	3	4	5	5	4	5	5	5	4	4	4	3	4	4	4	4	4	4	93
274	Graduate students 研究生	4	4	4	4	4	4	4	4	4	4	3	3	3	4	4	3	4	4	4	4	4	3	83
275	Graduate students 研究生	4	4	3	3	3	4	4	4	4	4	4	4	4	4	3	3	4	4	3	4	4	4	82
276	Graduate students 研究生	5	5	2	4	5	5	4	5	5	5	5	5	5	4	5	5	5	5	4	4	4	5	101
277	Graduate students 研究生	5	5	5	5	4	4	4	4	4	4	4	4	4	4	4	3	4	4	5	5	4	4	93
278	Graduate students 研究生	4	4	3	3	3	5	5	5	4	4	5	4	4	4	3	3	4	4	4	4	4	3	86
279	Graduate students 研究生	5	4	4	4	3	4	5	5	5	5	5	5	5	5	5	3	3	5	5	5	5	5	100
280	Graduate students 研究生	5	3	3	3	2	4	5	5	4	5	4	4	4	3	4	4	3	3	4	4	3	4	83
281	Graduate students 研究生	4	3	4	2	2	5	4	5	4	4	2	3	5	5	4	3	4	4	4	4	4	4	83
282	Graduate students 研究生	4	5	4	4	5	5	4	5	4	4	5	5	5	5	5	3	5	5	5	5	5	3	100
283	Graduate students 研究生	4	4	3	3	3	5	5	5	5	5	5	5	4	4	5	3	4	4	4	4	4	4	92
284	Graduate students 研究生	5	5	4	4	3	4	5	5	5	5	5	4	4	4	5	3	4	4	4	4	4	4	94
285	Graduate students 研究生	4	4	4	4	4	3	4	4	4	4	4	5	4	4	5	5	5	4	4	4	4	4	91
286	Graduate students 研究生	5	5	5	4	5	5	5	5	5	5	5	3	4	3	2	2	4	4	5	5	4	5	95
287	Graduate students 研究生	5	5	5	4	4	3	4	4	4	4	4	4	4	4	4	3	4	4	3	3	3	3	85
288	Graduate students 研究生	5	5	4	4	4	5	5	5	5	5	4	4	4	3	3	3	4	4	4	3	5	4	92
289	Graduate students 研究生	4	5	3	4	5	5	5	5	5	5	5	5	5	5	4	5	5	4	5	4	4	4	101
290	Graduate students 研究生	5	5	4	4	3	4	4	4	4	4	5	5	3	3	4	4	4	4	4	4	4	4	89
291	Graduate students 研究生	5	4	4	3	2	4	4	4	4	3	3	3	3	3	3	3	3	3	2	2	3	3	71
292	Graduate students 研究生	3	3	2	3	3	4	4	3	4	4	4	5	5	5	5	5	4	4	3	3	3	4	83
293	Graduate students 研究生	4	4	4	4	4	4	4	4	4	4	4	4	4	4	4	3	4	4	3	4	3	4	85
294	Graduate students 研究生	5	4	4	4	5	4	4	4	4	4	4	4	4	4	4	4	4	4	4	4	4	4	90
295	Graduate students 研究生	5	5	5	4	3	5	4	5	5	5	5	5	5	5	5	2	5	5	4	3	5	5	100
296	Graduate students 研究生	5	5	5	5	5	4	4	4	4	4	4	4	3	3	4	3	3	3	3	3	3	3	84
297	Graduate students 研究生	4	5	4	4	4	4	5	5	5	5	4	4	4	4	4	4	5	5	3	4	5	4	95
298	Graduate students 研究生	4	3	4	4	3	4	5	5	5	5	3	4	4	4	4	4	2	3	2	2	4	4	82
299	Graduate students 研究生	4	4	3	3	4	5	5	4	4	4	4	4	4	4	4	2	4	4	3	3	4	4	84
300	Graduate students 研究生	4	4	4	3	3	4	4	5	5	4	5	5	5	5	4	3	4	4	4	4	4	4	91
301	Graduate students 研究生	5	5	5	5	3	4	5	5	5	5	5	5	5	5	5	2	5	5	5	5	3	5	102
302	Graduate students 研究生	4	4	4	4	3	4	4	4	4	3	4	4	4	4	4	4	4	4	4	4	4	4	86
303	Graduate students 研究生	5	4	3	4	4	4	5	4	5	4	4	5	4	5	5	4	5	5	4	4	4	5	96
304	Graduate students 研究生	3	3	1	3	4	5	5	5	5	5	5	5	5	5	5	5	5	5	5	5	5	5	99
305	Graduate students 研究生	4	4	4	4	3	4	4	4	4	4	4	4	4	3	4	3	3	3	3	3	3	3	79
306	Graduate students 研究生	4	3	3	3	1	4	4	4	4	4	4	4	3	3	4	3	4	3	3	3	4	4	76
307	Graduate students 研究生	5	4	3	3	3	3	4	4	4	4	4	4	4	4	4	3	4	4	3	3	4	4	82
308	Graduate students 研究生	4	4	4	4	4	4	5	4	4	4	4	4	4	4	4	4	4	4	4	3	4	4	88
309	Graduate students 研究生	5	5	3	4	4	5	5	5	5	5	5	5	5	4	5	2	4	4	3	3	3	5	94
310	Graduate students 研究生	5	5	5	5	5	5	5	5	5	5	5	5	5	5	5	5	5	5	5	5	5	5	110
311	Graduate students 研究生	4	4	4	3	3	3	4	4	2	4	4	4	5	4	4	2	4	5	5	5	3	5	85
312	Graduate students 研究生	5	5	3	4	5	3	5	5	5	5	5	5	5	5	5	5	5	5	5	5	5	5	105
313	Graduate students 研究生	5	5	5	4	4	5	5	5	5	5	5	5	5	5	4	3	5	5	4	5	4	4	102
314	Graduate students 研究生	4	4	4	4	5	3	4	4	5	4	5	5	5	4	4	4	4	4	4	3	4	4	91
315	Graduate students 研究生	4	4	3	3	3	4	4	3	3	4	3	3	3	3	3	3	3	3	3	3	3	4	72
316	Graduate students 研究生	4	4	3	3	3	4	4	4	4	4	4	3	4	4	4	3	4	4	3	3	3	3	79
317	Graduate students 研究生	4	4	3	2	2	4	4	4	4	4	4	4	4	4	4	4	4	4	4	4	4	4	83
318	Graduate students 研究生	5	5	5	5	5	5	5	5	5	5	5	5	5	5	5	5	5	5	5	5	5	5	110
319	Graduate students 研究生	4	4	4	3	2	3	4	2	4	4	4	4	5	4	4	2	4	4	4	4	4	4	81
320	Graduate students 研究生	4	4	1	1	5	4	5	5	5	4	4	4	4	4	3	4	4	3	4	3	4	4	83
321	Graduate students 研究生	4	4	4	3	4	5	5	5	5	5	5	5	5	5	5	3	5	5	3	3	4	4	96
322	Graduate students 研究生	2	3	3	3	3	4	2	4	2	3	4	4	4	4	2	2	2	4	3	3	3	4	68
323	Graduate students 研究生	5	5	4	5	3	4	4	4	4	4	4	4	4	4	4	3	5	5	3	3	3	3	87
324	English teachers 大学英语教师	3	2	2	1	5	3	3	3	5	5	1	5	1	3	5	4	2	2	1	5	5	5	71
325	English teachers 大学英语教师	3	2	2	1	5	3	3	3	5	5	1	5	1	3	5	4	2	2	1	5	5	5	71
326	English teachers 大学英语教师	3	2	2	1	5	3	3	3	5	5	1	5	1	3	5	4	2	2	1	5	5	5	71
327	English teachers 大学英语教师	3	2	2	1	5	3	3	3	5	5	1	5	1	3	5	4	2	2	1	5	5	5	71
328	Undergraduate freshmen本科新生	5	5	5	5	3	5	5	5	5	5	5	5	5	5	5	5	5	5	5	5	5	5	108
329	Undergraduate freshmen本科新生	5	5	5	5	3	5	5	5	5	5	5	5	5	5	5	5	5	5	5	5	5	5	108
330	Graduate students 研究生	1	2	5	2	4	4	2	3	5	1	5	4	2	3	2	1	5	2	3	3	5	4	68
331	Art teachers 美术专业教师	1	5	4	4	4	5	3	4	1	1	4	3	1	5	5	2	5	4	4	2	3	2	72
332	English teachers 大学英语教师	5	5	4	3	3	5	3	1	1	3	1	5	4	3	5	4	5	3	1	5	4	1	74
333	Art teachers 美术专业教师	5	3	1	1	4	2	2	1	3	5	4	3	3	3	5	5	1	5	4	4	2	1	67
334	English teachers 大学英语教师	3	3	3	3	1	3	3	1	2	1	5	1	4	4	3	3	4	2	4	3	3	1	60
335	English teachers 大学英语教师	1	5	5	2	1	1	1	4	2	5	1	2	3	2	2	5	1	4	4	1	4	1	57
336	Graduate students 研究生	5	3	2	2	3	5	2	3	3	1	2	2	5	2	5	2	5	2	3	1	2	3	63
337	Undergraduate freshmen本科新生	5	5	5	5	5	5	5	5	5	5	5	5	5	5	5	5	5	5	5	5	5	5	110
338	Undergraduate freshmen本科新生	5	5	5	5	5	5	5	5	5	5	5	5	5	5	5	5	5	5	5	5	5	5	110
339	Undergraduate freshmen本科新生	5	5	5	5	5	5	5	5	5	5	4	4	4	4	4	4	4	5	3	3	2	2	93
340	Undergraduate freshmen本科新生	5	5	5	5	5	5	5	5	5	5	5	5	5	5	3	2	2	5	5	5	4	3	99
341	Undergraduate freshmen本科新生	5	5	5	5	5	3	4	2	3	4	5	5	5	5	3	3	5	5	3	3	4	4	91
342	Undergraduate freshmen本科新生	5	5	4	4	3	4	5	5	5	5	5	5	5	5	4	5	5	5	5	5	5	5	104
343	Undergraduate freshmen本科新生	5	5	5	5	4	5	4	4	4	4	4	4	4	4	4	4	4	3	3	3	4	4	90
344	Undergraduate freshmen本科新生	5	5	3	3	5	1	5	5	5	4	5	5	5	5	5	5	5	5	5	5	5	5	101
345	Undergraduate freshmen本科新生	4	4	3	3	3	4	4	4	4	4	4	4	4	4	3	3	4	3	3	3	3	3	78
346	Undergraduate freshmen本科新生	5	5	3	5	3	5	5	5	5	3	4	5	5	5	5	2	2	3	3	3	4	4	89
347	Undergraduate freshmen本科新生	5	5	5	5	3	4	4	5	4	4	5	5	4	4	5	4	4	4	4	4	5	5	97
348	Undergraduate freshmen本科新生	5	5	5	5	5	5	5	5	5	5	5	5	5	5	5	5	5	5	5	5	5	5	110
349	Undergraduate freshmen本科新生	5	5	4	5	3	4	5	5	5	5	5	5	5	5	4	2	5	5	4	5	5	5	101
350	Undergraduate freshmen本科新生	4	5	4	3	3	3	4	4	4	4	4	5	3	4	3	3	4	4	4	4	4	4	84
351	Undergraduate freshmen本科新生	5	5	5	5	5	3	2	2	2	2	5	5	5	4	5	2	5	5	4	2	5	5	88
352	Undergraduate freshmen本科新生	5	5	4	4	4	3	4	4	4	4	5	5	5	5	5	5	5	5	3	4	5	5	98
353	Undergraduate freshmen本科新生	5	4	5	5	3	3	4	5	5	4	5	5	5	4	5	5	3	5	4	5	4	5	98
354	Undergraduate freshmen本科新生	5	5	4	4	3	5	5	5	5	5	5	5	5	5	5	3	4	4	5	5	5	5	102
355	Undergraduate freshmen本科新生	5	5	3	4	4	4	4	4	4	4	3	4	3	3	3	2	3	3	3	3	3	3	77
356	Undergraduate freshmen本科新生	5	5	5	5	5	5	5	5	5	5	5	5	5	5	5	5	5	5	5	5	5	5	110
357	Undergraduate freshmen本科新生	5	4	4	4	3	4	4	4	4	4	4	4	3	3	3	3	3	2	3	3	3	3	77
358	Undergraduate freshmen本科新生	5	5	4	4	4	5	4	4	5	4	5	5	5	5	2	4	4	4	5	5	4	4	96
359	Undergraduate freshmen本科新生	4	4	4	4	3	4	4	4	4	4	4	4	4	3	4	3	3	3	3	4	3	3	80
360	Undergraduate freshmen本科新生	4	4	4	4	3	4	4	5	5	5	5	5	5	4	5	2	4	4	4	4	4	4	92
361	Undergraduate freshmen本科新生	5	3	4	3	4	3	4	4	3	4	4	4	4	4	3	3	4	4	3	4	4	3	81
362	Undergraduate freshmen本科新生	5	5	5	4	3	3	5	5	5	5	5	5	5	5	5	3	3	4	5	4	4	5	98
363	Undergraduate freshmen本科新生	5	4	4	4	2	3	3	3	3	3	3	3	3	3	3	3	3	4	3	3	3	3	71
364	Undergraduate freshmen本科新生	5	4	4	4	3	5	4	4	4	5	4	5	5	3	5	3	5	5	3	3	3	3	89
365	Undergraduate freshmen本科新生	5	5	5	5	5	4	5	5	5	5	5	3	5	3	4	5	5	5	4	4	5	5	102
366	Undergraduate freshmen本科新生	4	4	4	4	4	5	5	4	4	3	4	4	4	4	4	4	4	4	4	4	4	4	89
367	Undergraduate freshmen本科新生	5	5	5	5	3	3	4	4	3	4	4	4	4	3	4	3	4	4	4	4	3	3	85
368	Undergraduate freshmen本科新生	5	5	5	5	5	3	3	3	4	3	5	5	4	3	5	3	4	4	3	3	3	3	86
369	Undergraduate freshmen本科新生	5	4	4	3	3	4	5	4	3	4	5	2	2	2	2	2	2	4	1	4	4	2	71
370	Undergraduate freshmen本科新生	4	4	3	3	3	2	4	4	3	3	3	4	3	3	4	2	4	3	2	3	4	4	72
371	Undergraduate freshmen本科新生	3	4	3	5	3	3	4	4	4	4	4	4	4	4	4	4	4	4	3	3	2	4	81
372	Undergraduate freshmen本科新生	4	4	4	3	2	4	5	5	5	4	4	5	4	3	4	2	4	4	3	4	5	5	87
373	Undergraduate freshmen本科新生	5	4	3	4	2	4	5	5	5	5	4	4	4	3	4	3	4	4	4	4	4	5	89
374	Undergraduate freshmen本科新生	3	4	1	2	5	4	4	4	2	3	3	4	4	4	4	2	2	2	2	2	2	4	67
375	Undergraduate freshmen本科新生	5	5	5	5	4	2	4	3	4	4	5	5	4	4	5	3	4	4	5	4	4	4	92
376	Undergraduate freshmen本科新生	2	3	2	3	4	4	5	4	5	4	5	4	2	2	3	4	4	4	4	4	4	4	80
377	Undergraduate freshmen本科新生	5	5	5	5	5	5	5	5	5	5	5	5	5	5	4	4	4	4	4	4	4	4	102
378	Undergraduate freshmen本科新生	4	5	5	5	5	5	5	5	5	5	5	5	5	5	5	5	4	5	5	5	5	5	108
379	Undergraduate freshmen本科新生	3	3	3	3	3	3	3	3	3	3	3	3	3	3	3	3	3	3	3	3	3	3	66
380	Undergraduate freshmen本科新生	4	2	2	2	2	4	3	4	4	4	3	3	3	3	5	2	4	4	5	3	3	3	72
381	Undergraduate freshmen本科新生	5	5	5	5	3	5	5	5	5	5	5	5	5	5	5	5	5	5	5	5	5	5	108
382	Undergraduate freshmen本科新生	3	3	3	3	3	3	3	3	3	3	3	3	3	3	3	3	3	3	3	3	3	3	66
383	Undergraduate freshmen本科新生	5	5	5	5	3	4	4	3	4	4	4	4	4	4	4	4	4	4	3	4	4	4	89
384	Undergraduate freshmen本科新生	4	4	3	4	3	5	4	4	4	4	4	4	3	3	5	3	4	4	3	3	4	3	82
385	Undergraduate freshmen本科新生	5	4	4	3	4	4	5	5	4	4	4	4	4	4	4	4	4	4	3	3	4	3	87
386	Undergraduate freshmen本科新生	4	5	3	4	2	3	3	3	3	4	4	3	3	3	4	4	3	3	3	4	3	2	73
387	Undergraduate freshmen本科新生	5	5	5	5	5	5	5	5	5	5	5	5	5	5	5	5	5	5	5	5	5	5	110
388	Undergraduate freshmen本科新生	5	5	5	5	5	5	5	5	5	5	5	5	4	5	5	5	5	5	5	5	5	5	109
389	Undergraduate freshmen本科新生	5	5	5	5	3	4	3	3	3	3	3	4	3	3	3	3	3	3	3	3	3	3	76
390	Undergraduate freshmen本科新生	5	5	5	5	5	5	5	5	4	5	5	5	5	5	5	5	5	5	5	5	5	5	109
391	Undergraduate freshmen本科新生	4	4	3	4	5	5	5	4	4	4	4	4	4	4	4	4	4	4	4	4	4	4	90
392	Undergraduate freshmen本科新生	5	5	5	4	3	5	5	5	5	5	5	5	4	5	5	5	5	5	5	5	5	5	106
393	Undergraduate freshmen本科新生	5	5	3	5	3	5	5	5	5	5	5	5	5	5	5	5	5	5	4	4	4	4	102
394	Undergraduate freshmen本科新生	4	4	4	4	4	4	4	4	4	4	4	4	4	4	4	4	4	4	4	4	4	4	88
395	Undergraduate freshmen本科新生	4	4	4	4	4	4	4	4	4	4	4	4	4	4	4	4	4	4	4	4	4	4	88
396	Undergraduate freshmen本科新生	3	3	3	3	2	3	3	3	3	3	3	3	3	3	3	3	3	3	3	3	3	3	65
397	Undergraduate freshmen本科新生	4	4	4	4	4	4	4	4	4	4	4	4	4	4	4	4	4	4	4	4	4	4	88
398	Undergraduate freshmen本科新生	1	1	1	1	1	3	5	5	5	3	1	1	1	1	1	4	1	1	3	3	3	3	49
399	Undergraduate freshmen本科新生	4	4	4	4	4	4	4	4	4	4	4	4	4	4	4	4	4	4	4	4	4	4	88
400	Undergraduate freshmen本科新生	4	4	4	4	3	3	4	4	4	4	4	4	4	4	4	4	4	4	4	4	4	4	86
401	Undergraduate freshmen本科新生	4	4	3	4	4	4	4	4	4	4	4	4	4	4	4	4	4	4	4	4	4	4	87
402	Undergraduate freshmen本科新生	5	5	5	5	5	5	5	4	3	3	4	4	4	4	4	3	3	4	4	4	3	3	89
403	Undergraduate freshmen本科新生	5	5	5	5	5	3	3	3	3	3	5	5	5	5	5	3	5	5	5	5	5	5	98
404	Undergraduate freshmen本科新生	5	5	5	5	4	3	5	5	5	5	5	5	5	5	5	5	5	5	5	5	5	5	107
405	Undergraduate freshmen本科新生	5	5	3	5	5	3	5	5	5	5	5	5	5	5	5	5	5	5	5	5	5	5	106
406	Undergraduate freshmen本科新生	5	5	5	5	3	3	3	5	4	4	5	5	5	5	5	3	5	5	3	5	3	5	96
407	Undergraduate freshmen本科新生	3	3	3	3	3	3	3	3	3	3	3	3	3	3	3	3	3	3	3	3	3	3	66
408	Undergraduate freshmen本科新生	5	5	5	5	4	4	5	5	5	5	5	5	5	5	5	3	5	5	4	4	4	4	102
409	Undergraduate freshmen本科新生	5	5	5	5	5	5	5	5	5	5	5	5	5	5	5	5	5	5	5	5	5	5	110
410	Undergraduate freshmen本科新生	5	4	3	3	3	4	5	4	4	4	4	5	5	5	5	3	4	4	4	4	4	4	90
411	Undergraduate freshmen本科新生	4	4	4	4	4	5	5	5	5	5	4	4	4	4	4	4	4	4	4	4	4	4	93
412	Undergraduate freshmen本科新生	5	5	5	5	5	2	1	1	1	1	5	5	5	5	5	5	5	5	5	5	4	4	89
413	Undergraduate freshmen本科新生	4	4	3	4	3	3	4	4	4	4	4	4	4	4	4	3	4	4	3	4	4	4	83
414	Undergraduate freshmen本科新生	5	5	5	4	5	5	5	5	5	5	5	5	5	5	4	4	3	4	4	4	4	4	100
415	Undergraduate freshmen本科新生	5	4	4	4	4	4	4	4	4	4	4	4	4	4	4	4	4	4	4	4	4	4	89
416	Undergraduate freshmen本科新生	5	4	4	5	4	2	4	3	3	4	5	5	2	2	4	4	5	5	5	4	4	2	85
417	Undergraduate freshmen本科新生	5	5	5	5	5	5	5	5	5	5	5	5	5	5	5	5	5	5	5	5	5	5	110
418	Undergraduate freshmen本科新生	4	4	4	4	5	3	5	4	4	4	4	4	4	4	4	4	4	4	4	4	4	4	89
419	Undergraduate freshmen本科新生	5	4	4	4	4	5	5	5	4	4	4	4	5	5	4	4	5	5	5	5	5	5	100
420	Undergraduate freshmen本科新生	5	5	5	5	5	5	5	5	5	5	5	5	5	5	5	5	5	5	5	5	5	5	110
421	Undergraduate freshmen本科新生	5	5	5	5	5	5	5	5	5	5	5	5	5	5	5	5	5	5	5	5	5	5	110
422	Undergraduate freshmen本科新生	5	5	4	4	3	3	4	4	4	4	5	5	5	5	5	4	5	5	4	4	5	4	96
423	Undergraduate freshmen本科新生	5	5	5	5	5	4	3	3	4	4	4	5	5	4	5	5	5	5	3	4	4	4	96
424	Undergraduate freshmen本科新生	4	3	4	4	3	3	3	3	4	4	4	3	4	3	3	3	3	3	4	3	3	3	74
425	Undergraduate freshmen本科新生	4	4	4	4	3	3	4	3	3	4	4	4	4	4	4	3	4	4	4	4	4	4	83
426	Undergraduate freshmen本科新生	5	5	3	5	4	4	5	4	4	5	5	5	4	4	4	4	4	5	4	4	4	4	95
427	Undergraduate freshmen本科新生	5	5	5	5	5	5	5	5	5	5	5	5	5	5	5	5	5	5	5	5	5	5	110
428	Undergraduate freshmen本科新生	5	5	5	5	5	5	5	5	5	5	5	5	5	5	5	5	5	5	5	5	5	5	110
429	Undergraduate freshmen本科新生	4	3	4	3	3	3	2	2	3	3	4	4	3	2	2	3	3	3	4	4	3	2	67
430	Undergraduate freshmen本科新生	5	5	5	5	5	5	5	5	4	5	5	5	5	5	5	5	5	5	5	5	5	5	109
431	Undergraduate freshmen本科新生	5	5	4	5	3	3	5	4	5	5	5	5	3	3	3	3	3	4	5	4	4	4	90
432	Undergraduate freshmen本科新生	5	5	5	5	4	3	5	5	4	4	4	5	4	4	4	4	4	4	4	4	4	4	94
433	Undergraduate freshmen本科新生	5	4	3	3	4	4	4	4	5	4	5	5	5	4	4	3	4	4	4	4	4	3	89
434	Undergraduate freshmen本科新生	3	3	3	3	2	4	4	4	4	4	4	4	4	4	4	4	4	4	4	4	4	4	82
435	Undergraduate freshmen本科新生	5	4	3	3	3	5	4	4	4	4	4	5	3	3	3	3	3	3	3	3	3	3	78
436	Undergraduate freshmen本科新生	5	4	4	4	5	4	4	4	4	4	4	4	4	4	4	4	4	4	4	4	4	4	90
437	Undergraduate freshmen本科新生	4	4	4	4	5	4	5	5	4	4	4	4	4	4	4	2	4	4	3	4	4	4	88
438	Undergraduate freshmen本科新生	4	3	2	3	5	4	4	4	5	5	4	4	4	4	5	3	3	4	2	4	3	4	83
439	Undergraduate freshmen本科新生	5	5	2	2	3	4	5	5	5	5	5	5	5	5	3	3	3	3	3	3	4	4	87
440	Undergraduate freshmen本科新生	5	5	4	4	3	3	5	4	4	4	4	4	4	4	4	4	4	4	4	4	4	4	89
441	Undergraduate freshmen本科新生	4	5	4	3	3	3	4	4	5	5	5	5	5	5	5	4	4	5	4	5	5	5	97
442	Undergraduate freshmen本科新生	4	4	3	3	3	3	5	4	4	4	3	3	3	3	4	3	3	3	3	2	3	4	74
443	Undergraduate freshmen本科新生	5	5	1	1	1	5	5	5	5	5	5	5	5	5	5	5	1	1	5	5	5	5	90
444	Undergraduate freshmen本科新生	4	5	4	5	3	2	4	4	4	4	4	4	4	4	5	3	4	4	3	4	4	4	86
445	Undergraduate freshmen本科新生	5	4	4	3	4	3	4	3	3	4	4	4	2	3	2	2	4	4	2	3	4	3	74
446	Undergraduate freshmen本科新生	5	5	5	5	5	5	5	5	5	5	5	5	5	5	5	5	5	5	5	5	5	5	110
447	Undergraduate freshmen本科新生	4	4	4	4	4	4	4	4	4	4	4	4	3	3	4	2	4	4	4	4	3	4	83
448	Undergraduate freshmen本科新生	5	5	5	5	5	5	5	5	5	5	5	5	5	5	5	5	5	5	5	5	5	5	110
449	Undergraduate freshmen本科新生	5	4	4	4	4	4	4	4	4	4	4	4	4	4	4	3	4	4	2	4	4	3	85
450	Undergraduate freshmen本科新生	5	5	5	5	5	3	4	5	5	5	5	5	5	5	5	2	3	3	5	3	5	5	98
451	Undergraduate freshmen本科新生	5	5	5	5	5	5	5	5	5	5	5	5	5	5	5	5	5	5	5	5	5	5	110
452	Undergraduate freshmen本科新生	5	5	5	5	3	4	5	5	5	5	4	5	5	5	5	5	5	5	5	5	5	5	106
453	Undergraduate freshmen本科新生	5	4	4	4	4	5	5	5	5	5	4	4	3	3	5	5	3	3	3	3	3	4	89
454	Undergraduate freshmen本科新生	4	4	4	4	4	4	4	4	4	4	4	4	4	4	4	2	4	4	4	4	4	4	86
455	Undergraduate freshmen本科新生	5	5	5	5	5	2	5	5	5	2	4	5	5	5	4	2	5	5	5	5	5	5	99
456	Undergraduate freshmen本科新生	4	4	4	4	3	4	4	4	4	4	4	4	4	4	4	3	5	3	4	4	2	2	82
457	Undergraduate freshmen本科新生	4	4	4	4	4	3	3	3	3	3	3	3	3	3	4	3	4	3	4	4	3	4	76
458	Undergraduate freshmen本科新生	4	4	4	4	4	4	4	4	4	4	4	4	3	3	4	3	4	4	4	4	4	5	86
459	Undergraduate freshmen本科新生	4	4	4	3	4	4	4	4	4	4	4	4	4	4	4	4	4	4	4	4	4	4	87
460	Undergraduate freshmen本科新生	3	3	3	3	4	3	4	4	4	4	3	4	3	3	3	3	4	3	3	3	3	3	73
461	Undergraduate freshmen本科新生	5	5	5	5	5	2	4	4	4	4	4	3	4	4	5	4	3	3	4	4	4	3	88
462	Undergraduate freshmen本科新生	4	4	3	4	3	3	4	4	5	4	4	4	4	4	4	3	4	4	4	4	4	4	85
463	Undergraduate freshmen本科新生	5	5	4	4	5	5	5	5	4	5	5	5	4	4	5	2	5	5	5	4	4	5	100
464	Undergraduate freshmen本科新生	5	5	5	5	4	2	5	2	4	5	4	5	5	3	3	3	5	4	5	4	5	5	93
465	Undergraduate freshmen本科新生	3	3	3	3	5	3	3	3	3	5	3	3	3	3	3	3	3	3	3	3	3	3	70
466	Undergraduate freshmen本科新生	4	4	4	4	4	4	3	2	2	4	4	3	2	2	4	4	4	4	3	3	3	4	75
467	Undergraduate freshmen本科新生	4	5	3	4	4	3	4	3	3	3	4	4	3	4	3	2	5	4	2	3	3	2	75
468	Undergraduate freshmen本科新生	3	3	3	3	2	5	3	3	5	5	3	4	4	4	4	5	4	4	3	4	3	3	80
469	Undergraduate freshmen本科新生	4	4	4	4	3	3	4	4	4	4	4	4	4	4	2	2	4	4	4	4	4	4	82
470	Undergraduate freshmen本科新生	5	5	5	5	5	5	5	5	5	5	5	5	5	5	5	5	5	5	5	5	5	5	110
471	Undergraduate freshmen本科新生	3	3	2	2	2	5	5	5	5	5	3	3	3	3	3	3	3	3	3	3	3	3	73
472	Undergraduate freshmen本科新生	4	4	3	4	3	3	4	4	4	4	4	4	4	4	5	3	4	4	3	3	4	3	82
473	Undergraduate freshmen本科新生	5	4	3	5	4	4	4	4	4	4	4	4	4	4	4	4	4	4	4	4	4	4	89
474	Undergraduate freshmen本科新生	4	3	3	4	3	4	3	4	4	4	4	5	3	3	4	4	3	4	4	4	3	4	81
475	Undergraduate freshmen本科新生	4	4	3	3	2	4	4	4	4	4	3	3	4	3	4	4	4	4	4	4	4	3	80
476	Undergraduate freshmen本科新生	5	4	5	4	3	5	4	4	5	5	4	4	4	3	4	4	4	5	4	4	4	4	92
477	Undergraduate freshmen本科新生	5	4	4	4	3	4	4	4	4	4	5	4	4	4	4	4	4	4	4	4	4	4	89
478	Undergraduate freshmen本科新生	3	3	3	3	4	5	5	5	5	5	4	4	4	4	4	4	4	4	4	4	4	4	89
479	Undergraduate freshmen本科新生	5	5	5	5	4	1	1	1	1	4	4	5	5	5	5	1	4	1	4	1	4	4	75
480	Undergraduate freshmen本科新生	5	5	5	5	5	5	5	5	5	5	5	5	5	5	5	5	5	5	5	5	5	5	110
481	Undergraduate freshmen本科新生	5	5	5	5	5	3	3	4	2	2	5	5	5	5	2	2	5	5	5	5	2	2	87
482	Undergraduate freshmen本科新生	4	4	4	4	3	4	4	4	4	4	4	4	4	4	4	4	4	4	4	4	4	4	87
483	Undergraduate freshmen本科新生	5	5	5	5	5	2	2	2	2	2	4	5	5	5	5	2	5	5	2	2	5	4	84
484	Undergraduate freshmen本科新生	5	5	4	4	5	3	5	5	4	4	4	5	4	4	4	3	3	3	3	3	3	4	87
485	Undergraduate freshmen本科新生	5	5	5	5	5	2	4	4	4	4	4	4	4	4	4	4	4	4	4	4	4	4	91
486	Undergraduate freshmen本科新生	5	3	4	5	5	5	4	5	5	4	5	4	5	4	2	3	5	5	4	4	3	4	93
487	Undergraduate freshmen本科新生	4	4	4	5	3	4	3	4	4	4	4	5	4	4	5	5	5	4	3	5	5	5	93
488	Undergraduate freshmen本科新生	5	5	5	5	3	3	4	2	2	4	4	3	4	4	4	4	4	4	4	4	4	4	85
489	Undergraduate freshmen本科新生	4	4	5	4	2	3	3	4	4	3	4	4	3	4	4	3	4	4	4	4	3	4	81
490	Undergraduate freshmen本科新生	3	3	3	3	4	2	2	2	2	4	4	4	4	4	4	2	4	4	2	3	4	4	71
491	Undergraduate freshmen本科新生	5	5	5	5	5	2	3	3	3	3	3	5	5	5	5	3	3	5	5	5	5	5	93
492	Undergraduate freshmen本科新生	4	3	3	4	3	2	4	4	4	4	4	4	4	4	4	4	4	4	3	4	3	4	81
493	Undergraduate freshmen本科新生	5	5	5	5	3	4	4	4	4	4	5	5	5	5	3	2	5	5	4	4	4	4	94
494	Undergraduate freshmen本科新生	4	4	4	4	3	3	4	4	4	4	4	4	4	4	4	4	4	4	3	3	4	4	84
495	Undergraduate freshmen本科新生	5	5	5	5	5	3	3	4	4	4	5	5	5	3	5	3	4	3	3	3	4	4	90
496	Undergraduate freshmen本科新生	4	4	3	4	4	3	3	4	4	4	4	4	3	3	4	3	4	4	4	4	4	4	82
497	Undergraduate freshmen本科新生	3	3	3	3	3	3	3	5	5	5	5	5	5	5	5	5	5	5	5	3	3	3	90
498	Undergraduate freshmen本科新生	4	4	3	4	4	4	3	4	3	4	4	5	4	5	5	3	4	4	4	4	3	3	85
499	Undergraduate freshmen本科新生	5	5	5	4	4	3	3	3	3	4	5	5	3	3	3	3	4	4	3	3	3	3	81
500	Undergraduate freshmen本科新生	5	4	4	4	4	3	4	4	4	4	4	4	3	3	3	3	4	4	3	3	3	3	80
501	Undergraduate freshmen本科新生	4	5	4	5	5	3	4	4	4	5	5	5	5	5	5	3	5	5	5	5	5	5	101
502	Undergraduate freshmen本科新生	4	4	4	4	3	5	5	5	5	5	5	5	3	3	2	2	4	4	4	4	3	5	88
503	Undergraduate freshmen本科新生	4	3	3	4	3	4	4	4	4	4	4	4	3	3	3	3	4	3	4	4	4	4	80
504	Undergraduate freshmen本科新生	5	4	4	4	3	4	4	2	3	2	4	4	4	4	4	4	4	4	4	4	4	4	83
505	Undergraduate freshmen本科新生	4	5	4	3	5	4	4	4	5	5	5	5	5	5	5	5	5	5	5	5	5	5	103
506	Undergraduate freshmen本科新生	5	5	3	3	5	3	4	5	5	5	5	5	5	5	5	4	5	5	3	3	5	5	98
507	Undergraduate freshmen本科新生	4	5	3	3	4	3	3	3	3	5	5	5	3	3	5	2	5	5	4	4	4	5	86
508	Undergraduate freshmen本科新生	4	4	4	3	3	5	5	5	5	5	4	4	3	3	5	2	3	4	4	2	4	5	86
509	Undergraduate freshmen本科新生	4	4	4	3	4	4	4	5	5	4	3	4	4	3	4	3	4	4	3	4	5	4	86
510	Undergraduate freshmen本科新生	5	4	5	5	4	4	4	5	4	4	5	4	4	5	4	5	5	4	4	4	4	5	97
511	Undergraduate freshmen本科新生	4	4	5	4	5	4	4	5	3	4	4	4	4	4	5	4	4	4	4	4	4	4	91
512	Undergraduate freshmen本科新生	5	5	4	4	4	2	4	4	4	5	5	5	5	4	4	4	4	4	4	4	4	4	92
513	Graduate students 研究生	5	4	3	3	1	3	4	4	4	4	4	5	3	3	5	4	4	4	5	5	3	5	85
514	Undergraduate freshmen本科新生	5	5	4	4	5	4	5	5	5	5	5	5	5	5	5	5	5	5	5	5	5	5	107
515	Undergraduate freshmen本科新生	5	4	5	5	4	2	3	3	2	4	5	5	3	3	4	2	4	4	3	3	3	2	78
